# Supplementary material for: Ethical decision-making for AI in mental health: the Integrated Ethical Approach for Computational Psychiatry (IEACP) framework
Source: Psychol Med. 2025 Jul 24;55:e213. doi: 10.1017/S0033291725101311 (PMC12315656; doi:10.1017/S0033291725101311)
Supplement: Putica et al. supplementary material [file S0033291725101311sup001.zip]

Archive with 3 entries (3 files):
- Supplementary Material.docx
- Supplementary Table 2_PM.docx
- Supplementaty Table 1_PM.docx
